# Supplementary material for: Discovery, Genomic Sequence Characterization and Phylogenetic Analysis of Novel RNA Viruses in the Turfgrass Pathogenic Colletotrichum spp. in Japan
Source: Viruses. 2022 Nov 20;14(11):2572. doi: 10.3390/v14112572 (PMC9698584; doi:10.3390/v14112572)
Supplement: Supplementary file 1 [file viruses-14-02572-s001.zip]

Archive with 2 entries (2 files):
- viruses-1953051-Figure S1.pdf
- viruses-1953051-Table S1-S10.pdf
